# Supplementary material for: The Effect of Metabolic Syndrome and Its Individual Components on Renal Function: A Meta-Analysis
Source: J Clin Med. 2023 Feb 17;12(4):1614. doi: 10.3390/jcm12041614 (PMC9962508; doi:10.3390/jcm12041614)
Supplement: Supplementary file 1 [file jcm-12-01614-s001.zip]

Archive with 1 entries (1 files):
- jcm-2139503-supplementary.pdf
